# Supplementary material for: Predicting biomass of rice with intermediate traits: Modeling method combining crop growth models and genomic prediction models
Source: PLoS One. 2020 Jun 19;15(6):e0233951. doi: 10.1371/journal.pone.0233951 (PMC7304626; doi:10.1371/journal.pone.0233951)
Supplement: S1 Table — (CSV) [file pone.0233951.s003.csv]

TemporalName	Name	Chr	PhysicalDist_Mbp	RecombinantDist_cM
KK1_1	aa01000007	chr01	0.034239	1
KK1_2	aa01000048	chr01	0.599441	1.958403
KK1_3	aa01000201	chr01	1.268484	2.646151
KK1_4	aa01000889	chr01	1.841582	5.718768
KK1_5	aa01001503	chr01	2.385351	5.718768
KK1_6	aa01003605	chr01	3.027485	8.123921
KK1_7	aa01004844	chr01	3.614363	8.817831
KK1_8	aa01004853	chr01	4.283799	10.273044
KK1_9	aa01005142	chr01	4.837836	11.731742
KK1_10	ac01000670	chr01	8.03538	22.4189
KK1_11	ab01000593	chr01	9.419417	26.177006
KK1_12	ab01000613	chr01	10.400752	28.363658
KK1_13	aa01006089	chr01	13.142274	36.197553
KK1_14	aa01006114	chr01	14.85336	39.077842
KK1_15	aa01006150	chr01	15.463045	40.544
KK1_16	aa01006181	chr01	15.899232	40.768253
KK1_17	aa01006249	chr01	16.958784	40.99263
KK1_18	aa01006278	chr01	18.853746	40.99263
KK1_19	aa01006304	chr01	19.197352	40.99263
KK1_20	aa01006340	chr01	19.767057	41.212802
KK1_21	aa01006478	chr01	20.246725	41.924247
KK1_22	aa01006756	chr01	20.670591	43.422514
KK1_23	aa01006765	chr01	21.077064	43.422514
KK1_24	aa01006770	chr01	21.547487	44.130885
KK1_25	aa01006789	chr01	22.103451	45.548958
KK1_26	aa01006817	chr01	22.533243	46.463313
KK1_27	aa01006855	chr01	23.033795	47.110433
KK1_28	aa01006881	chr01	23.53066	47.867647
KK1_29	aa01006903	chr01	23.769255	48.12046
KK1_30	aa01006939	chr01	24.017033	48.373183
KK1_31	aa01006944	chr01	24.53589	50.024082
KK1_32	aa01006950	chr01	24.940615	50.685386
KK1_33	aa01008076	chr01	25.274929	50.898905
KK1_34	aa01008849	chr01	26.06358	53.668747
KK1_35	aa01008907	chr01	26.509357	55.277426
KK1_36	aa01009141	chr01	26.909316	56.940514
KK1_37	aa01009804	chr01	27.303987	57.453329
KK1_38	aa01009814	chr01	27.712263	59.225039
KK1_39	aa01009836	chr01	28.235936	60.571223
KK1_40	aa01009851	chr01	28.636306	61.677453
KK1_41	aa01009864	chr01	29.034689	62.306966
KK1_42	aa01009961	chr01	29.932546	63.395743
KK1_43	aa01010082	chr01	31.379167	65.868082
KK1_44	aa01010103	chr01	31.712798	67.02609
KK1_45	aa01010136	chr01	32.232706	68.478176
KK1_46	aa01010144	chr01	33.392792	70.213945
KK1_47	aa01010148	chr01	34.446658	72.712405
KK1_48	aa01010151	chr01	35.033906	74.279357
KK1_49	aa01010226	chr01	36.173598	75.947658
KK1_50	aa01010802	chr01	37.782368	81.064216
KK1_51	aa01010816	chr01	39.263468	83.586465
KK1_52	aa01010935	chr01	41.221259	88.232766
KK1_53	aa01010937	chr01	41.80418	90.090571
KK1_54	aa01010967	chr01	43.717183	100.514803
KK1_55	ab01001286	chr01	44.11408	103.036865
KK1_56	ab01001306	chr01	44.759454	104.302378
KK2_2	ab02000119	chr02	3.126497	2
KK2_3	aa02000620	chr02	4.624901	9.719601
KK2_4	aa02000675	chr02	5.100626	12.108328
KK2_5	aa02000707	chr02	5.602214	13.100414
KK2_6	aa02000715	chr02	6.133069	14.087197
KK2_7	aa02000772	chr02	9.626458	26.638602
KK2_8	aa02000798	chr02	10.149289	28.288321
KK2_9	aa02000828	chr02	10.556867	30.203367
KK2_10	aa02000854	chr02	10.948774	30.868064
KK2_11	ab02000785	chr02	11.414539	30.868064
KK2_12	ac02000203	chr02	11.792805	32.003817
KK2_13	ab02000319	chr02	16.818748	37.604107
KK2_14	ac02000233	chr02	19.12674	38.213205
KK2_15	ab02000375	chr02	19.54526	40.025083
KK2_16	ab02000380	chr02	20.038083	40.889744
KK2_17	aa02001232	chr02	21.193559	43.839339
KK2_18	aa02001425	chr02	23.000346	47.091535
KK2_19	aa02001544	chr02	23.391139	48.669724
KK2_20	aa02001836	chr02	25.147471	50.86485
KK2_21	aa02002928	chr02	26.478941	52.008451
KK2_22	aa02003183	chr02	27.870265	56.829382
KK2_23	aa02003208	chr02	28.746716	57.934501
KK2_24	aa02003253	chr02	29.06814	58.801957
KK2_25	aa02003269	chr02	29.406298	60.128341
KK2_26	aa02003334	chr02	29.958519	60.870892
KK2_27	ab02000712	chr02	30.622787	61.788395
KK2_28	aa02003371	chr02	30.963801	62.690949
KK2_29	aa02003526	chr02	31.385971	63.375005
KK2_30	aa02003537	chr02	31.978842	63.887131
KK2_31	aa02003553	chr02	32.429726	64.405776
KK2_32	aa02003577	chr02	33.020489	65.713809
KK2_33	aa02003782	chr02	33.610653	66.367545
KK2_34	aa02003883	chr02	34.665691	69.640666
KK3_1	aa03000001	chr03a	0.176355	1
KK3_2	aa03000009	chr03a	0.62249	3.271623
KK3_3	aa03000026	chr03a	1.192473	3.773273
KK3_4	aa03000455	chr03a	2.174753	6.724793
KK3_5	aa03000464	chr03a	2.722161	9.102438
KK3_6	aa03000481	chr03a	3.223584	9.967043
KK3_7	aa03000493	chr03a	3.884127	12.112343
KK3_8	aa03000513	chr03a	4.446439	13.764559
KK3_9	ac03000493	chr03b	17.995961	9
KK3_10	aa03002110	chr03b	19.098357	9.651053
KK3_11	aa03002121	chr03b	19.512441	9.863887
KK3_12	aa03002153	chr03b	20.17914	9.863887
KK3_13	aa03002290	chr03b	23.208308	11.243013
KK3_14	ac03000587	chr03b	24.512928	14.261307
KK3_15	ab03000476	chr03b	25.569893	18.721998
KK3_16	ac03000619	chr03b	26.104995	21.360476
KK3_17	aa03002379	chr03b	28.179515	28.643727
KK3_18	aa03002391	chr03b	28.715718	31.688397
KK3_19	ab03000579	chr03b	33.828281	55.069831
KK3_20	aa03002610	chr03b	34.400376	55.941761
KK3_21	aa03002659	chr03b	34.948061	57.283035
KK3_22	aa03002705	chr03b	35.462478	58.272437
KK3_23	aa03002737	chr03b	35.978761	59.258049
KK3_24	aa03002747	chr03b	36.589091	59.905952
KK3_25	aa03002773	chr03b	37.204639	60.780563
KK4_1	aa04000002	chr04	0.100565	1
KK4_2	aa04000030	chr04	0.763728	2.400405
KK4_3	aa04000040	chr04	1.062786	2.400405
KK4_4	aa04000098	chr04	2.458444	2.400405
KK4_5	ac04000042	chr04	2.876017	5.676749
KK4_6	aa04000286	chr04	3.274864	5.676749
KK4_7	aa04001503	chr04	3.814763	6.424556
KK4_8	aa04002724	chr04	4.765053	7.631619
KK4_9	aa04002941	chr04	5.369672	8.861794
KK4_10	aa04002984	chr04	5.931848	9.416263
KK4_11	aa04003046	chr04	6.475663	10.267215
KK4_12	aa04003107	chr04	6.892422	10.267215
KK4_13	aa04003593	chr04	7.161798	10.267215
KK4_14	aa04003630	chr04	7.385116	10.267215
KK4_15	aa04003679	chr04	7.786585	10.267216
KK4_16	aa04003681	chr04	7.823419	10.267216
KK4_17	aa04003724	chr04	8.263746	10.267216
KK4_18	aa04003736	chr04	8.649063	10.267216
KK4_19	aa04003770	chr04	9.122432	10.267216
KK4_20	aa04003786	chr04	9.548802	10.267216
KK4_21	aa04003809	chr04	9.992946	10.267216
KK4_22	aa04003818	chr04	10.443605	10.267216
KK4_23	aa04003844	chr04	10.886474	10.267216
KK4_24	aa04003873	chr04	11.49733	10.267216
KK4_25	aa04003922	chr04	11.916828	10.493433
KK4_26	aa04003943	chr04	12.381196	10.493433
KK4_27	aa04003979	chr04	12.598442	10.493433
KK4_28	aa04004083	chr04	14.020339	15.351623
KK4_29	aa04005322	chr04	17.153026	23.758069
KK4_30	aa04007403	chr04	18.903438	32.482096
KK4_31	aa04007541	chr04	19.402469	35.625429
KK4_32	aa04007714	chr04	19.988873	40.066846
KK4_33	ac04001045	chr04	21.548924	48.366346
KK4_34	ac04001047	chr04	21.935523	49.095468
KK4_35	ac04001066	chr04	25.563455	56.43328
KK4_36	aa04008763	chr04	31.805202	70.699514
KK4_37	aa04008898	chr04	32.319207	71.125144
KK4_38	aa04009401	chr04	32.554699	71.353928
KK4_39	aa04009515	chr04	33.207733	71.583038
KK4_40	aa04009569	chr04	33.623796	73.659912
KK4_41	aa04009710	chr04	34.54478	77.263253
KK4_42	aa04009737	chr04	34.929308	77.904276
KK4_43	aa04009829	chr04	35.392244	79.00792
KK4_44	aa04009883	chr04	35.83491	82.280979
KK5_1	aa05000007	chr05a	0.005145	1
KK5_2	aa05000026	chr05a	0.142341	1
KK5_3	aa05000783	chr05b	8.257074	3
KK5_4	aa05000797	chr05b	8.675796	3
KK5_5	ac05000166	chr05b	15.678984	4.789494
KK5_6	ab05000169	chr05b	16.556457	6.577985
KK5_7	ac05000227	chr05b	18.203829	9.156324
KK5_8	ac05000233	chr05b	18.857649	12.445236
KK5_9	aa05000835	chr05b	20.189252	16.500579
KK5_10	aa05000842	chr05b	21.650823	20.179489
KK5_11	ab05000280	chr05b	22.851067	23.808676
KK5_12	ac05000298	chr05b	23.262105	24.232189
KK5_13	ac05000302	chr05b	23.924186	25.341534
KK5_14	ac05000304	chr05b	24.213571	26.212314
KK5_15	aa05000868	chr05b	26.896741	34.675038
KK5_16	aa05000896	chr05b	27.344003	35.795719
KK5_17	aa05000991	chr05b	27.81835	36.919995
KK5_18	aa05001022	chr05b	28.986433	40.228048
KK6_1	aa06000004	chr06	0.396429	1
KK6_2	aa06000024	chr06	0.775093	1.205281
KK6_3	aa06000066	chr06	1.533302	2.309618
KK6_4	aa06000247	chr06	2.117781	3.406738
KK6_5	ac06000061	chr06	3.252868	7.039349
KK6_6	ac06000095	chr06	5.112828	11.499974
KK6_7	ab06000075	chr06	5.343225	11.963432
KK6_8	aa06000302	chr06	5.532677	12.923733
KK6_9	ac06000103	chr06	6.087953	14.419512
KK6_10	ac06000290	chr06	8.195057	22.908156
KK6_11	ac06000385	chr06	8.658335	22.908156
KK6_12	ac06000397	chr06	9.137292	23.850261
KK6_13	ab06000799	chr06	10.381181	26.15913
KK6_14	ab06001118	chr06	18.117938	34.823559
KK6_15	ac06000665	chr06	19.763293	35.987071
KK6_16	aa06000371	chr06	22.245292	43.24464
KK6_17	aa06000895	chr06	25.874054	56.319352
KK6_18	aa06000938	chr06	26.39705	57.250467
KK6_19	aa06001097	chr06	27.752904	63.066707
KK6_20	aa06001119	chr06	28.266351	64.743713
KK6_21	aa06001139	chr06	28.752213	66.9748
KK6_22	aa06001150	chr06	29.230199	68.853506
KK6_23	aa06001151	chr06	29.670055	69.506981
KK6_24	aa06001158	chr06	30.548065	71.410505
KK6_25	aa06001164	chr06	31.2796	72.753128
KK7_1	aa07000004	chr07	1.016334	1
KK7_2	aa07000201	chr07	1.597698	2.330697
KK7_3	aa07000566	chr07	2.104295	3.907047
KK7_4	aa07000615	chr07	2.683214	6.839647
KK7_5	aa07000697	chr07	3.168158	8.861523
KK7_6	aa07001067	chr07	3.686778	10.019398
KK7_7	aa07001130	chr07	4.276229	11.689399
KK7_8	aa07001807	chr07	4.800059	12.568385
KK7_9	aa07001816	chr07	5.238134	13.225601
KK7_10	ab07000450	chr07	9.576945	27.630018
KK7_11	ac07000274	chr07	10.185148	27.847116
KK7_12	ab07000462	chr07	10.583608	28.07054
KK7_13	ab07000482	chr07	11.092773	28.07054
KK7_14	ab07000535	chr07	11.98725	28.07054
KK7_15	ab07000574	chr07	12.45645	28.07054
KK7_16	ab07000628	chr07	13.520623	28.07054
KK7_17	ab07000711	chr07	14.398679	28.629809
KK7_18	ab07000724	chr07	14.513007	28.629809
KK7_19	ac07000401	chr07	15.272026	28.629809
KK7_20	ac07000424	chr07	15.637149	29.174689
KK7_21	ab07000827	chr07	15.846297	29.174689
KK7_22	ac07000428	chr07	16.305134	30.36347
KK7_23	aa07001859	chr07	16.882215	31.52981
KK7_24	ac07000431	chr07	17.2824	32.225562
KK7_25	ac07000440	chr07	17.631034	32.449685
KK7_26	ac07000529	chr07	18.544719	35.919804
KK7_27	aa07001934	chr07	19.901603	38.570499
KK7_28	aa07002141	chr07	20.908563	41.273907
KK7_29	aa07002833	chr07	21.476529	42.906137
KK7_30	aa07003357	chr07	22.909949	44.915867
KK7_31	aa07004070	chr07	23.408558	45.906194
KK7_32	aa07005154	chr07	23.897779	46.11223
KK7_33	aa07005205	chr07	24.372658	47.021858
KK7_34	aa07006696	chr07	25.842928	50.487451
KK7_35	aa07007149	chr07	26.308053	52.429158
KK7_36	aa07007162	chr07	27.301089	56.287174
KK7_37	aa07007461	chr07	27.710942	56.50074
KK7_38	aa07007493	chr07	28.145394	57.216518
KK7_39	aa07007512	chr07	28.95315	58.687582
KK7_40	aa07007516	chr07	29.3629	59.630306
KK7_41	aa07007522	chr07	29.724834	64.676588
KK8_1	aa08000002	chr08	0.172474	1
KK8_2	aa08000005	chr08	0.699999	5.056999
KK8_3	aa08000031	chr08	1.281292	8.252233
KK8_4	aa08000727	chr08	1.797324	9.422562
KK8_5	aa08000774	chr08	2.228667	10.860154
KK8_6	aa08000792	chr08	5.081371	28.181001
KK8_7	aa08001066	chr08	5.648692	30.513514
KK8_8	aa08001311	chr08	6.198949	32.54495
KK8_9	aa08001319	chr08	6.720742	32.54495
KK8_10	aa08001325	chr08	7.383135	32.54495
KK8_11	aa08001334	chr08	8.0233	34.339677
KK8_12	aa08001338	chr08	8.442466	35.57114
KK8_13	aa08001560	chr08	8.838173	36.312077
KK8_14	aa08001638	chr08	9.237171	37.584867
KK8_15	aa08002627	chr08	10.33514	39.046594
KK8_16	aa08002710	chr08	11.543528	39.998106
KK8_17	aa08002774	chr08	12.108262	39.998106
KK8_18	aa08002815	chr08	12.536246	39.998106
KK8_19	aa08002874	chr08	13.145021	39.998106
KK8_20	aa08002899	chr08	13.648707	40.224049
KK8_21	aa08002979	chr08	14.354648	40.224049
KK8_22	aa08004016	chr08	14.874393	40.224049
KK8_23	aa08005425	chr08	16.842161	42.446725
KK8_24	aa08005432	chr08	17.187919	42.911561
KK8_25	aa08005445	chr08	17.903867	43.875245
KK8_26	aa08005457	chr08	18.915043	45.527434
KK8_27	aa08005473	chr08	19.542822	46.916222
KK8_28	aa08006226	chr08	21.22606	51.205312
KK8_29	aa08006250	chr08	21.821034	53.367522
KK8_30	aa08006353	chr08	27.309655	80.782224
KK8_31	aa08006402	chr08	27.816975	81.673294
KK9_1	aa09000002	chr09	1.689083	1
KK9_2	aa09000004	chr09	2.126752	1
KK9_3	aa09000018	chr09	6.027721	1.43394
KK9_4	aa09000027	chr09	7.962953	3.73607
KK9_5	aa09000030	chr09	8.639155	5.686432
KK9_6	aa09000038	chr09	9.63675	6.737258
KK9_7	aa09000044	chr09	10.0087	7.835911
KK9_8	ab09000817	chr09	12.358646	23.847245
KK9_9	ac09000263	chr09	15.667222	43.49554
KK9_10	ac09000281	chr09	17.755974	48.395732
KK9_11	aa09000103	chr09	22.460796	61.120494
KK9_12	aa09000133	chr09	22.785101	61.572161
KK10_1	aa10000007	chr10	0.952586	1
KK10_2	aa10000749	chr10	2.129081	4.72222
KK10_3	aa10001422	chr10	8.852702	11.16503
KK10_4	aa10002652	chr10	12.22518	15.4761
KK10_5	aa10002752	chr10	12.804781	16.47733
KK10_6	aa10002866	chr10	14.081991	17.74701
KK10_7	aa10002874	chr10	14.37008	18.64704
KK10_8	ac10000399	chr10	15.585702	21.47096
KK10_9	aa10002908	chr10	16.771274	23.60756
KK10_10	ac10000429	chr10	19.009956	34.89011
KK10_11	ac10000437	chr10	19.362053	35.82444
KK10_12	aa10003332	chr10	21.455123	50.33165
KK10_13	aa10003563	chr10	21.979806	51.43994
KK10_14	aa10003574	chr10	22.299416	52.78494
KK10_15	aa10003584	chr10	22.584258	53.67514
KK11_1	aa11000077	chr11	2.177427	1
KK11_2	aa11000089	chr11	2.700962	2.847012
KK11_3	aa11000115	chr11	3.266163	8.200187
KK11_4	aa11000146	chr11	3.902699	11.162067
KK11_5	ab11000174	chr11	5.001838	14.563406
KK11_6	aa11000573	chr11	6.868556	19.911394
KK11_7	aa11002340	chr11	7.238235	20.132525
KK11_8	aa11002716	chr11	8.227229	25.241835
KK11_9	aa11002722	chr11	9.097827	26.544979
KK11_10	aa11002785	chr11	10.665704	29.662176
KK11_11	aa11002846	chr11	11.11232	29.662176
KK11_12	aa11002920	chr11	11.594223	30.73255
KK11_13	aa11002987	chr11	12.068298	30.968397
KK11_14	aa11002995	chr11	14.277705	30.968397
KK11_15	aa11003079	chr11	14.84251	30.968397
KK11_16	aa11003159	chr11	15.254783	30.968397
KK11_17	aa11003243	chr11	15.751998	30.968397
KK11_18	aa11003281	chr11	16.821953	32.238946
KK11_19	aa11003294	chr11	17.214983	32.710428
KK11_20	aa11003316	chr11	17.802993	33.955062
KK11_21	aa11003403	chr11	18.785101	35.48268
KK11_22	aa11003517	chr11	19.402633	37.602193
KK11_23	aa11004053	chr11	19.874524	39.460012
KK11_24	aa11004155	chr11	22.189282	46.092212
KK11_25	aa11004494	chr11	22.902061	47.050045
KK11_26	aa11004500	chr11	23.315285	49.127413
KK11_27	aa11004506	chr11	23.730555	49.838532
KK11_28	aa11004535	chr11	24.05029	50.324357
KK11_29	aa11004652	chr11	24.778955	54.593364
KK11_30	aa11005083	chr11	25.456528	56.083217
KK11_31	aa11005455	chr11	25.754577	56.763406
KK11_32	aa11006712	chr11	26.29851	57.680863
KK11_33	aa11007380	chr11	28.042026	62.202371
KK11_34	aa11007953	chr11	28.25166	62.202371
KK12_1	aa12000015	chr12	2.091263	1
KK12_2	aa12000060	chr12	2.442856	2.114998
KK12_3	aa12000100	chr12	2.837321	4.612259
KK12_4	ab12000009	chr12	3.261156	5.288782
KK12_5	aa12001794	chr12	5.52849	10.526804
KK12_6	aa12004213	chr12	7.98619	13.389638
KK12_7	aa12004255	chr12	8.402485	13.596302
KK12_8	aa12004348	chr12	9.09997	13.596302
KK12_9	aa12004430	chr12	11.037889	15.182916
KK12_10	aa12004439	chr12	11.771031	15.182916
KK12_11	aa12004460	chr12	12.333911	15.182916
KK12_12	ab12000519	chr12	12.708019	15.182916
KK12_13	ac12000357	chr12	13.269761	15.408713
KK12_14	aa12004494	chr12	14.476268	16.110345
KK12_15	aa12004528	chr12	15.029125	17.567512
KK12_16	aa12004614	chr12	15.815263	18.347541
KK12_17	aa12004637	chr12	16.842118	18.933512
KK12_18	ab12000629	chr12	18.107617	18.933512
KK12_19	ac12000523	chr12	18.504863	19.338925
KK12_20	ac12000564	chr12	18.812405	19.338925
KK12_21	ab12000692	chr12	19.619216	21.698386
KK12_22	aa12004743	chr12	21.765756	25.73834
KK12_23	aa12004757	chr12	22.30104	27.448807
KK12_24	aa12005155	chr12	23.864601	31.954
KK12_25	aa12005164	chr12	24.591137	35.040376
KK12_26	aa12005168	chr12	24.759985	35.444212
KK12_27	aa12005256	chr12	25.733335	40.387552
KK12_28	aa12007098	chr12	27.728813	49.129431
