# Supplementary material for: Predicting biomass of rice with intermediate traits: Modeling method combining crop growth models and genomic prediction models
Source: PLoS One. 2020 Jun 19;15(6):e0233951. doi: 10.1371/journal.pone.0233951 (PMC7304626; doi:10.1371/journal.pone.0233951)
Supplement: S2 Table — (TXT) [file pone.0233951.s004.txt]

Kirara_397
Hoshinoyume
Yukihikari
Hayamasari
Hatsushizuku
Yukara
Tsugaruroman
Yumeakari
Mutsuhomare
Fukei_175
Akihikari
Reimei
Fujisaka_5
Toyonishiki
Ouu_197
Chiyohonami
Hitomebore
Manamusume
Akitakomachi
Okiniiri
Fukuhibiki
Himenomochi
Kinuhikari
Dontokoi
Itadaki
Norin_1
Hounen-wase
Todoroki-wase
Koshihikari
Hanaechizen
Yukinosei
Gohyakumangoku
Koganemochi
Koshiji-wase
Goropikari
Fusaotome
Hatsushimo
Aichinokaori
Matsuribare
Asanohikari
Tsukinohikari
Daichinokaze
Mineasahi
Norin_29
Akebono
Milleinishiki
Satojiman
Otomemochi
Yamabiko
Nakate-shinsenbon
Kinmaze
Yamadanishiki
Norin_22
Asahi2
Reiho
Hiyokumochi
Houyoku
Jikkoku
Norin_18
Hinohikari
Nishihomare
Koganemasari
Yumetsukushi
Aikoku
Asahi1
Ohba
Kameji
Kamenoo
Shinriki
Takenari
Futaba
Nipponbare
Nihonmasari
Kihou
Koganebare
Yukimaru
Nanatsuboshi
Taichung_65
Eiko
Akage_Hokkaido
Fujihikari
Benisengoku
Yumehitachi
Asahinoyume
Akanezora
Hatsuboshi
Chiyonishiki
Menkoina
Notohikari
Hohohonoho
Yumehikari
Natsuhikari
Haenuki
Domannaka
Haruru
Norin_6_NICS
Norin_8_NICS
Morita-wase
Rikuu_132
Joshu_NIAS
Senichi_NIAS
Ginboze_NIAS
Rikuu_20_NIAS
Kamenoo_4_NIAS
Omachi_NIAS
Sekitori_NIAS
Bozu_NIAS
Shirosenbon_NIAS
Hatsunishiki
Yamasenishiki
Sasashigure
Sasanishiki_Furukawa
