# Supplementary material for: Predicting biomass of rice with intermediate traits: Modeling method combining crop growth models and genomic prediction models
Source: PLoS One. 2020 Jun 19;15(6):e0233951. doi: 10.1371/journal.pone.0233951 (PMC7304626; doi:10.1371/journal.pone.0233951)
Supplement: S3 Table — (CSV) [file pone.0233951.s005.csv]

Final_leaf_age
	Df	Sum Sq	Mean Sq	F value	Pr(>F)
G	133	925.3720938	6.957684916	37.94236375	3.94E-269
E	1	8.287636278	8.287636278	45.19499146	3.40E-11
GxE	133	55.99192724	0.420991934	2.295796561	2.19E-12
Residuals	798	146.3333333	0.183375104	NA	NA
Growth_rate_of_leaf_age
	Df	Sum Sq	Mean Sq	F value	Pr(>F)
G	133	8.75E-05	6.58E-07	19.72144122	1.91E-180
E	1	9.20E-05	9.20E-05	2758.601831	4.05E-262
GxE	133	1.81E-05	1.36E-07	4.08552891	1.35E-35
Residuals	804	2.68E-05	3.34E-08	NA	NA
Maximum_number_of_tillers
	Df	Sum Sq	Mean Sq	F value	Pr(>F)
G	133	17622.53757	132.5002825	8.14571692	2.51E-111
E	1	6717.555572	6717.555572	412.9750146	3.35E-83
GxE	133	7080.510868	53.23692382	3.272845182	2.93E-29
Residuals	1891	30759.48214	16.26625179	NA	NA
Growth_rate_of_the_number_of_tillers
	Df	Sum Sq	Mean Sq	F value	Pr(>F)
G	133	0.078257682	0.000588404	7.504757988	6.76E-101
E	1	0.85240816	0.85240816	10871.98771	0
GxE	133	0.03406598	0.000256135	3.266860545	3.66E-29
Residuals	1892	0.148340513	7.84E-05	NA	NA
Delta_LL
	Df	Sum Sq	Mean Sq	F value	Pr(>F)
G	133	146.3167627	1.100126035	10.0385178	6.02E-104
E	1	2.365792537	2.365792537	21.58757246	3.95E-06
GxE	133	30.09988246	0.226314906	2.065096304	1.10E-09
Residuals	804	88.11075	0.109590485	NA	NA
Heading_date
	Df	Sum Sq	Mean Sq	F value	Pr(>F)
G	133	58377.73134	438.9303109	340.9661545	3.18E-246
E	1	52367.17164	52367.17164	40679.42609	1.05E-294
GxE	133	2700.328358	20.30322074	15.77177727	3.09E-77
Residuals	268	345	1.287313433	NA	NA
Biomass
	Df	Sum Sq	Mean Sq	F value	Pr(>F)
G	133	207411.1688	1559.482472	14.03120416	2.93E-225
E	1	90142.50527	90142.50527	811.0433543	8.30E-158
GxE	133	40828.43056	306.9806809	2.762011555	5.95E-22
Residuals	2948	327652.1583	111.14388	NA	NA
