# Supplementary material for: Predicting biomass of rice with intermediate traits: Modeling method combining crop growth models and genomic prediction models
Source: PLoS One. 2020 Jun 19;15(6):e0233951. doi: 10.1371/journal.pone.0233951 (PMC7304626; doi:10.1371/journal.pone.0233951)
Supplement: S4 Table — (CSV) [file pone.0233951.s006.csv]

	year	trait	date	h2
1	2014	Plant.height	2014/6/2	0.636014243
2	2014	Plant.height	2014/6/9	0.606673416
3	2014	Plant.height	2014/6/16	0.671143786
4	2014	Plant.height	2014/6/23	0.750059691
5	2014	Plant.height	2014/6/30	0.728355523
6	2014	Plant.height	2014/7/7	0.737799508
7	2014	Plant.height	2014/7/14	0.021027702
8	2014	Plant.height	2014/7/22	NA
9	2014	Plant.height	2014/7/28	0.527862683
12	2015	Plant.height	2015/6/15	0.475540153
13	2015	Plant.height	2015/6/25	0.42178111
14	2015	Plant.height	2015/7/30	0.692300388
17	2014	Leaf.age	2014/5/19	0.250000131
18	2014	Leaf.age	2014/6/2	0.535111717
19	2014	Leaf.age	2014/6/9	0.542157502
20	2014	Leaf.age	2014/6/16	0.534596225
21	2014	Leaf.age	2014/6/23	0.660509149
22	2014	Leaf.age	2014/6/30	0.690904041
23	2014	Leaf.age	2014/7/7	0.685839468
24	2014	Leaf.age	2014/7/14	0.67519971
25	2014	Leaf.age	2014/7/22	NA
26	2014	Leaf.age	2014/7/28	NA
27	2014	Leaf.age	2014/8/4	NA
31	2015	Leaf.age	2015/6/15	0.339115936
32	2015	Leaf.age	2015/6/25	0.311896053
33	2015	Leaf.age	2015/7/2	0.347232929
34	2015	Leaf.age	2015/7/9	0.480864532
35	2015	Leaf.age	2015/7/16	0.541562919
36	2015	Leaf.age	2015/7/23	0.193155167
37	2015	Leaf.age	2015/7/30	0.63673723
38	2015	Leaf.age	2015/8/5	0.544749467
39	2015	Leaf.age	2015/8/10	0.524818999
40	2015	Leaf.age	2015/8/17	0.653748128
41	2015	Leaf.age	2015/8/24	0.754856418
42	2015	Leaf.age	2015/8/31	0.78938605
43	2015	Leaf.age_.Final		NA
46	2014	deltaLL		0.620885786
47	2015	deltaLL		0.517504161
48	2014	Tiller.num	2014/6/9	0.25998832
49	2014	Tiller.num	2014/6/16	0.301770656
50	2014	Tiller.num	2014/6/23	0.335528054
53	2015	Tiller.num	2015/6/25	0.177474581
54	2015	Tiller.num	2015/7/2	0.189102761
55	2015	Tiller.num	2015/7/9	0.304611738
56	2015	Tiller.num	2015/7/16	0.362172334
57	2015	Tiller.num	2015/7/23	0.152638756
60	2014	Heading.Date		0.992922217
61	2015	Heading.Date		0.994369922
62	2014	Biomass		0.376720397
63	2014	Panicle.weight		0.348536944
64	2015	Biomass		0.391486529
65	2015	Panicle.weight		0.338122949
